# Supplementary material for: Ten years of China’s new healthcare reform: a longitudinal study on changes in health resources
Source: BMC Public Health. 2021 Dec 13;21:2272. doi: 10.1186/s12889-021-12248-9 (PMC8670033; doi:10.1186/s12889-021-12248-9)
Supplement: Supplementary file 2 — Additional file 2. [file 12889_2021_12248_MOESM2_ESM.zip]

Archive with 3 entries (3 files):
- Appendix 2A. The distribution of beds.pdf
- Appendix 2B. The distribution of health personnel.pdf
- Appendix 2C. The disrtibution of health expenditure.pdf
